# Supplementary material for: Complete attenuation of Plasmodium falciparum sporozoites by atovaquone–proguanil
Source: EMBO Mol Med. 2025 Sep 29;17(11):2875–900. doi: 10.1038/s44321-025-00301-8 (PMC12602697; doi:10.1038/s44321-025-00301-8)
Supplement: Supplementary file 3 — Source data Fig. 1 [file 44321_2025_301_MOESM3_ESM.zip]

Archive with 42 entries (37 files):
- Figure 1/
- __MACOSX/._Figure 1
- Figure 1/.DS_Store
- __MACOSX/Figure 1/._.DS_Store
- Figure 1/1A/
- __MACOSX/Figure 1/._1A
- Figure 1/1B/
- __MACOSX/Figure 1/._1B
- Figure 1/1D/
- __MACOSX/Figure 1/._1D
- Figure 1/1C/
- __MACOSX/Figure 1/._1C
- Figure 1/1A/Figure 1 A WT anti HSP70 antibody.png
- __MACOSX/Figure 1/1A/._Figure 1 A WT anti HSP70 antibody.png
- Figure 1/1A/Figure 1 A WT anti UIS4 antibody.png
- __MACOSX/Figure 1/1A/._Figure 1 A WT anti UIS4 antibody.png
- Figure 1/1A/Figure 1 A Atovaquone anti HSP70 antibody.png
- __MACOSX/Figure 1/1A/._Figure 1 A Atovaquone anti HSP70 antibody.png
- Figure 1/1A/Figure 1 A Atovaquone-Proguanil nuclear stain.png
- __MACOSX/Figure 1/1A/._Figure 1 A Atovaquone-Proguanil nuclear stain.png
- Figure 1/1A/Figure 1 A Atovaquone-Proguanil anti HSP70 antibody.png
- __MACOSX/Figure 1/1A/._Figure 1 A Atovaquone-Proguanil anti HSP70 antibody.png
- Figure 1/1A/Figure 1 A WT nuclear stain.png
- __MACOSX/Figure 1/1A/._Figure 1 A WT nuclear stain.png
- Figure 1/1A/Figure 1 A Atovaquone anti UIS4 antibody.png
- __MACOSX/Figure 1/1A/._Figure 1 A Atovaquone anti UIS4 antibody.png
- Figure 1/1A/Figure 1 A Atovaquone nuclear stain.png
- __MACOSX/Figure 1/1A/._Figure 1 A Atovaquone nuclear stain.png
- Figure 1/1A/Figure 1 A WT merge.png
- __MACOSX/Figure 1/1A/._Figure 1 A WT merge.png
- Figure 1/1A/Figure 1 A Atovaquone-Proguanil anti UIS4 antibody.png
- __MACOSX/Figure 1/1A/._Figure 1 A Atovaquone-Proguanil anti UIS4 antibody.png
- Figure 1/1A/Figure 1 A Atovaquone-Proguanil merge.png
- __MACOSX/Figure 1/1A/._Figure 1 A Atovaquone-Proguanil merge.png
- Figure 1/1A/Figure 1 A Atovaquone merge.png
- __MACOSX/Figure 1/1A/._Figure 1 A Atovaquone merge.png
- Figure 1/1B/Source Data Figure 1B.xlsx
- __MACOSX/Figure 1/1B/._Source Data Figure 1B.xlsx
- Figure 1/1D/Source Data Figure 1 D.xlsx
- __MACOSX/Figure 1/1D/._Source Data Figure 1 D.xlsx
- Figure 1/1C/Source Data Figure 1 C.xlsx
- __MACOSX/Figure 1/1C/._Source Data Figure 1 C.xlsx
