# Supplementary material for: Complete attenuation of Plasmodium falciparum sporozoites by atovaquone–proguanil
Source: EMBO Mol Med. 2025 Sep 29;17(11):2875–900. doi: 10.1038/s44321-025-00301-8 (PMC12602697; doi:10.1038/s44321-025-00301-8)
Supplement: Supplementary file 3 — Source data Fig. 1 [file 44321_2025_301_MOESM3_ESM.zip › Figure 1/1B/Source Data Figure 1B.xlsx]

## Sheet: Figure 1B
Time (days post infection)	Atovaquone (n=12)	Atovaquone-Proguanil (n=26)	control (n=5)
3			1
3			1
3			1
3			1
3			1
5		1
25	0	0
25	0	0
25	0	0
25	0	0
25	0	0
25	0	0
25	0	0
25	0	0
25	0	0
25	0	0
25	0	0
25	0	0
25		0
25		0
25		0
25		0
25		0
25		0
25		0
25		0
25		0
25		0
25		0
25		0
25		0
