# Supplementary material for: Complete attenuation of Plasmodium falciparum sporozoites by atovaquone–proguanil
Source: EMBO Mol Med. 2025 Sep 29;17(11):2875–900. doi: 10.1038/s44321-025-00301-8 (PMC12602697; doi:10.1038/s44321-025-00301-8)
Supplement: Supplementary file 3 — Source data Fig. 1 [file 44321_2025_301_MOESM3_ESM.zip › Figure 1/1D/Source Data Figure 1 D.xlsx]

## Sheet: Figure 1D
atovaquone-proguanil	control
0.000214185	0.032921
1.31729e-05	0.0682515
7.07685e-05	0.062441
5.82713e-05	0.069384
3.3462e-05	0.259479
8.82787e-05	0.0412667
