# Supplementary material for: Complete attenuation of Plasmodium falciparum sporozoites by atovaquone–proguanil
Source: EMBO Mol Med. 2025 Sep 29;17(11):2875–900. doi: 10.1038/s44321-025-00301-8 (PMC12602697; doi:10.1038/s44321-025-00301-8)
Supplement: Supplementary file 3 — Source data Fig. 1 [file 44321_2025_301_MOESM3_ESM.zip › Figure 1/1C/Source Data Figure 1 C.xlsx]

## Sheet: Figure 1 C 
atovaquone	control
7.99102e-07	0.188463
6.38005e-07	0.135936
3.67257e-06	0.2208
1.197e-06	0.21421
7.45597e-07	0.245026
