# Supplementary material for: Complete attenuation of Plasmodium falciparum sporozoites by atovaquone–proguanil
Source: EMBO Mol Med. 2025 Sep 29;17(11):2875–900. doi: 10.1038/s44321-025-00301-8 (PMC12602697; doi:10.1038/s44321-025-00301-8)
Supplement: Supplementary file 4 — Source data Fig. 2 [file 44321_2025_301_MOESM4_ESM.zip]

Archive with 20 entries (15 files):
- Figure 2/
- __MACOSX/._Figure 2
- Figure 2/.DS_Store
- __MACOSX/Figure 2/._.DS_Store
- Figure 2/2A/
- __MACOSX/Figure 2/._2A
- Figure 2/2C/
- __MACOSX/Figure 2/._2C
- Figure 2/2D/
- __MACOSX/Figure 2/._2D
- Figure 2/2B/
- __MACOSX/Figure 2/._2B
- Figure 2/2A/Source Data Figure 2A.xlsx
- __MACOSX/Figure 2/2A/._Source Data Figure 2A.xlsx
- Figure 2/2C/Source data Figure 2C.xlsx
- __MACOSX/Figure 2/2C/._Source data Figure 2C.xlsx
- Figure 2/2D/Source data Figure 2D.xlsx
- __MACOSX/Figure 2/2D/._Source data Figure 2D.xlsx
- Figure 2/2B/Source data Figure 2B.xlsx
- __MACOSX/Figure 2/2B/._Source data Figure 2B.xlsx
