# Supplementary material for: Complete attenuation of Plasmodium falciparum sporozoites by atovaquone–proguanil
Source: EMBO Mol Med. 2025 Sep 29;17(11):2875–900. doi: 10.1038/s44321-025-00301-8 (PMC12602697; doi:10.1038/s44321-025-00301-8)
Supplement: Supplementary file 4 — Source data Fig. 2 [file 44321_2025_301_MOESM4_ESM.zip › Figure 2/2A/Source Data Figure 2A.xlsx]

## Sheet: Figure 2A
Time (days post infection)	control (n=14)	Atovaquone 2x (n=6)	Atovaquone 3x (n=6)	Atovaquone-Proguanil 2x (n=11)
3	1
3	1
3	1
3	1
3	1
3	1
3	1
3	1
3	1
3	1
3	1
3	1
3	1
3	1
7				1
10		1
25		0	0	0
25		0	0	0
25		0	0	0
25		0	0	0
25		0	0	0
25			0	0
25				0
25				0
25				0
25				0
