# Supplementary material for: Complete attenuation of Plasmodium falciparum sporozoites by atovaquone–proguanil
Source: EMBO Mol Med. 2025 Sep 29;17(11):2875–900. doi: 10.1038/s44321-025-00301-8 (PMC12602697; doi:10.1038/s44321-025-00301-8)
Supplement: Supplementary file 4 — Source data Fig. 2 [file 44321_2025_301_MOESM4_ESM.zip › Figure 2/2C/Source data Figure 2C.xlsx]

## Sheet: Figure 2 C
control	atovaquone 3x	atovaquone-proguanil 2x
0.00646	0.4	0.18
0.012	0.44	0.2
0	0.69	0.22
0.00794	0.16	0.25
0.013	0.3	0.096
0.02	0.22
