# Supplementary material for: Complete attenuation of Plasmodium falciparum sporozoites by atovaquone–proguanil
Source: EMBO Mol Med. 2025 Sep 29;17(11):2875–900. doi: 10.1038/s44321-025-00301-8 (PMC12602697; doi:10.1038/s44321-025-00301-8)
Supplement: Supplementary file 4 — Source data Fig. 2 [file 44321_2025_301_MOESM4_ESM.zip › Figure 2/2D/Source data Figure 2D.xlsx]

## Sheet: Figure 2 D 
control	atovaquone 3x	atovaquone-proguanil 2x
0	3300	3300
0	33000	10000
0	10000	10000
0	10000	3300
0	10000	10000
	10000
