# Supplementary material for: Complete attenuation of Plasmodium falciparum sporozoites by atovaquone–proguanil
Source: EMBO Mol Med. 2025 Sep 29;17(11):2875–900. doi: 10.1038/s44321-025-00301-8 (PMC12602697; doi:10.1038/s44321-025-00301-8)
Supplement: Supplementary file 4 — Source data Fig. 2 [file 44321_2025_301_MOESM4_ESM.zip › Figure 2/2B/Source data Figure 2B.xlsx]

## Sheet: Figure 2 B
control	atovaquone 3x	atovaquone-proguanil 2x	control	atovaquone 2x
0.0323845	3.80228e-05	6.70475e-05	0.137009	0.003457
0.0810728	7.3523e-05	0.000229548	0.637092	0.000107
0.0680522	8.18406e-05	0.00013454	1.10101	6e-06
0.073293	7.48651e-05	0.0001625	0.550347	0.001249
0.251913	2.91876e-05	0.000114624		2e-06
0.0386563	7.24749e-05
