# Supplementary material for: Complete attenuation of Plasmodium falciparum sporozoites by atovaquone–proguanil
Source: EMBO Mol Med. 2025 Sep 29;17(11):2875–900. doi: 10.1038/s44321-025-00301-8 (PMC12602697; doi:10.1038/s44321-025-00301-8)
Supplement: Supplementary file 5 — Source data Fig. 3 [file 44321_2025_301_MOESM5_ESM.zip]

Archive with 12 entries (9 files):
- Figure 3/
- __MACOSX/._Figure 3
- Figure 3/3B/
- __MACOSX/Figure 3/._3B
- Figure 3/.DS_Store
- __MACOSX/Figure 3/._.DS_Store
- Figure 3/3A/
- __MACOSX/Figure 3/._3A
- Figure 3/3B/Source data Figure 3B.xlsx
- __MACOSX/Figure 3/3B/._Source data Figure 3B.xlsx
- Figure 3/3A/Source data Figure 3B.xls
- __MACOSX/Figure 3/3A/._Source data Figure 3B.xls
