# Supplementary material for: Complete attenuation of Plasmodium falciparum sporozoites by atovaquone–proguanil
Source: EMBO Mol Med. 2025 Sep 29;17(11):2875–900. doi: 10.1038/s44321-025-00301-8 (PMC12602697; doi:10.1038/s44321-025-00301-8)
Supplement: Supplementary file 5 — Source data Fig. 3 [file 44321_2025_301_MOESM5_ESM.zip › Figure 3/3B/Source data Figure 3B.xlsx]

## Sheet: Source data table 2
participant	group	intervention	time to endpoint	censor
MT-97	Group A	placebo	11	1
MT-12	Group A	placebo	9	1
MT-73	Group A	verum	12	1
MT-83	Group A	placebo	11	1
MT-86	Group A	verum	11	1
MT-15	Group A	verum	12	1
MT-57	Group A	verum	9	1
MT-31	Group A	placebo	11	1
MT-13	Group A	verum	Inf	0
MT-99	Group A	verum	9	1
MT-24	Group A	verum	11	1
MT-64	Group A	verum	Inf	0
MT-32	Group B	verum	Inf	0
MT-14	Group B	verum	9	1
MT-21	Group B	verum	13	1
MT-58	Group B	verum	11	1
MT-63	Group B	placebo	11	1
MT-65	Group B	verum	11	1
MT-41	Group B	placebo	11	1
MT-81	Group B	verum	11	1
MT-56	Group B	verum	Inf	0
MT-69	Group B	verum	12	1
MT-84	Group B	verum	11	1
MT-20	Group B	placebo	9	1
MT-70	Group B	verum	9	1
MT-98	Group B	placebo	11	1
MT-40	Group B	placebo	9	1
			censor	1 = qPCR positive (unprotected)
				0 = qPCR negative (protected)
