# Supplementary material for: Complete attenuation of Plasmodium falciparum sporozoites by atovaquone–proguanil
Source: EMBO Mol Med. 2025 Sep 29;17(11):2875–900. doi: 10.1038/s44321-025-00301-8 (PMC12602697; doi:10.1038/s44321-025-00301-8)
Supplement: Supplementary file 5 — Source data Fig. 3 [file 44321_2025_301_MOESM5_ESM.zip › Figure 3/3A/Source data Figure 3B.xls]

## Sheet: Source data Figure 3B
volunteerid	C6	C7	C8	C9	C10	C11	C12	C13	C14	C15	C16	C17	C18	C19	C20	C21
MT021	0	0	0	0	0	0	0	0	0	0	0	0	0	0	0	0
MT022	0	24	44	360	624	813	132	NA	NA	NA	NA	NA	NA	NA	NA	0
MT023	0	0	0	0	3	3	6	583	4	156	9	NA	NA	NA	NA	NA
MT026	0	3	24	12	62	3206	3739	6053	348	NA	NA	NA	NA	NA	NA	NA
MT030	0	3	0	3	3	102	602	1321	67	NA	NA	NA	NA	NA	NA	NA
MT032	0	3	6	17	15	1571	1213	2698	261	NA	NA	NA	NA	NA	NA	NA
MT036	0	0	0	4	22	11	1621	97	8	NA	NA	NA	NA	NA	NA	NA
MT037	0	3	11	12	30	544	1799	1194	87	NA	NA	NA	NA	NA	NA	NA
MT039	0	9	181	120	1207	145	8	NA	NA	NA	NA	NA	NA	NA	NA	NA
MT015	0	5	117	47	391	100	3	NA	NA	NA	NA	NA	NA	NA	NA	NA
MT028	0	3	17	47	21	934	5952	1967	123	NA	NA	NA	NA	NA	NA	3
MT031	0	3	28	85	30	3624	2202	1673	667	NA	NA	NA	NA	NA	NA	0
MT035	0	0	0	0	0	0	0	0	0	0	0	0	0	0	0	0
MT040	0	37	82	556	75	133	40	NA	NA	NA	NA	NA	NA	NA	NA	0
MT042	0	4	0	57	93	1338	12421	NA	45	3	NA	NA	NA	NA	NA	0
MT053	0	40	87	1005	490	361	59	NA	NA	NA	NA	NA	NA	NA	NA	0
MT001	0	0	12	16	3	313	778	900	192	11	3	NA	NA	NA	NA	0
MT002	0	34	68	728	544	1587	214	NA	NA	NA	NA	NA	NA	NA	NA	0
MT003	0	0	0	0	3	230	293	4366	406	121	NA	NA	NA	NA	NA	6
MT005	0	3	8	5	43	3043	383	11990	316	33	NA	NA	NA	NA	NA	0
MT007	0	12	5	2	18	616	151	827	33	NA	NA	NA	NA	NA	NA	0
MT008	0	0	0	11	0	417	493	1419	299	15	NA	NA	NA	NA	NA	0
MT010	0	10	89	137	58	135	18	4	NA	NA	NA	NA	NA	NA	NA	0
MT013	0	9	20	NA	36	1201	193	1003	22	NA	NA	NA	NA	NA	NA	0
MT014	0	0	0	0	0	0	0	0	0	0	0	0	0	0	0	0
MT016	0	3	3	3	3	445	222	3724	122	54	NA	NA	NA	NA	NA	0
MT020	0	0	0	0	0	0	0	0	0	0	0	0	0	0	0	0
