# Supplementary material for: Complete attenuation of Plasmodium falciparum sporozoites by atovaquone–proguanil
Source: EMBO Mol Med. 2025 Sep 29;17(11):2875–900. doi: 10.1038/s44321-025-00301-8 (PMC12602697; doi:10.1038/s44321-025-00301-8)
Supplement: Supplementary file 6 — Source data Fig. 4 [file 44321_2025_301_MOESM6_ESM.zip]

Archive with 16 entries (12 files):
- Figure 4/
- __MACOSX/._Figure 4
- Figure 4/.DS_Store
- __MACOSX/Figure 4/._.DS_Store
- Figure 4/4B/
- __MACOSX/Figure 4/._4B
- Figure 4/4C/
- __MACOSX/Figure 4/._4C
- Figure 4/4A/
- __MACOSX/Figure 4/._4A
- Figure 4/4B/Source Data Figure 4B.xlsx
- __MACOSX/Figure 4/4B/._Source Data Figure 4B.xlsx
- Figure 4/4C/Source Data Figure 4C.xlsx
- __MACOSX/Figure 4/4C/._Source Data Figure 4C.xlsx
- Figure 4/4A/Source Data Figure 4A.xlsx
- __MACOSX/Figure 4/4A/._Source Data Figure 4A.xlsx
