# Supplementary material for: Complete attenuation of Plasmodium falciparum sporozoites by atovaquone–proguanil
Source: EMBO Mol Med. 2025 Sep 29;17(11):2875–900. doi: 10.1038/s44321-025-00301-8 (PMC12602697; doi:10.1038/s44321-025-00301-8)
Supplement: Supplementary file 6 — Source data Fig. 4 [file 44321_2025_301_MOESM6_ESM.zip › Figure 4/4B/Source Data Figure 4B.xlsx]

## Sheet: Figure 4B
anti-CSP IgM
		MALACHITE			TüCHMI
		Placebo	5.12 x 104 PfSPZ	1.5 x 105 PfSPZ	Placebo	5.12 x 104 PfSPZ
	Unprotected	2.112	1.447	18.906	1.782
	Unprotected	1.986	2.355	590.165	1.554
	Unprotected	2.548	15.821	135.334	3.876
	Unprotected	1.009	5.494	40.184	2.955
	Unprotected	2.12	5.524	30.899
	Unprotected	4.698	3.873	13.52
	Unprotected	0.889		54.061
	Unprotected	2.723		10.089
	Unprotected	3.649
	Protected		19.621	10.059		20.723
	Protected		4.304	35.625		26.436
	Protected					24.157
	Protected					321.872
	Protected					17.458
	Protected					7.276
	Protected					648.46
	Protected					208.347
	Protected					143.57
