# Supplementary material for: Complete attenuation of Plasmodium falciparum sporozoites by atovaquone–proguanil
Source: EMBO Mol Med. 2025 Sep 29;17(11):2875–900. doi: 10.1038/s44321-025-00301-8 (PMC12602697; doi:10.1038/s44321-025-00301-8)
Supplement: Supplementary file 6 — Source data Fig. 4 [file 44321_2025_301_MOESM6_ESM.zip › Figure 4/4C/Source Data Figure 4C.xlsx]

## Sheet: Figure 4C
anti-MSP5 IgM
		MALACHITE			TüCHMI
		Placebo	5.12 x 104 PfSPZ	1.5 x 105 PfSPZ	Placebo	5.12 x 104 PfSPZ
	Unprotected	1.6669	0.1	2.67337	2.5888
	Unprotected	1.12896	1.46393	4.20184	1.81344
	Unprotected	1.86674	4.43567	3.62963	3.71568
	Unprotected	1.1986	2.32933	2.72599	1.13312
	Unprotected	2.24655	4.82077	4.54
	Unprotected	2.19595	1.43899	2.95605
	Unprotected	0.32134		3.61287
	Unprotected	2.84662		2.52714
	Unprotected	4.18085
	Protected		3.04205	4.224		4.96976
	Protected		4.04057	3.31487		3.39672
	Protected					3.73707
	Protected					7.45136
	Protected					19.9003
	Protected					1.60058
	Protected					152.091
	Protected					17.7903
	Protected					43.0564
