# Supplementary material for: Complete attenuation of Plasmodium falciparum sporozoites by atovaquone–proguanil
Source: EMBO Mol Med. 2025 Sep 29;17(11):2875–900. doi: 10.1038/s44321-025-00301-8 (PMC12602697; doi:10.1038/s44321-025-00301-8)
Supplement: Supplementary file 6 — Source data Fig. 4 [file 44321_2025_301_MOESM6_ESM.zip › Figure 4/4A/Source Data Figure 4A.xlsx]

## Sheet: Figure 4A
anti-CSP IgG
		MALACHITE			TüCHMI
		Placebo	5.12 x 104 PfSPZ	1.5 x 105 PfSPZ	Placebo	5.12 x 104 PfSPZ
	Unprotected	0.258	12.546	8.123	1.713
	Unprotected	0.217	1.709	169.932	0.1
	Unprotected	0.1	13.224	83.695	0.972
	Unprotected	0.391	5.003	42.633	0.906
	Unprotected	0.1	3.198	18.98
	Unprotected	0.645	1.664	5.327
	Unprotected	0.1		32.763
	Unprotected	0.1		8.566
	Unprotected	0.302
	Protected		80.75	53.977		6.627
	Protected		2.319	64.38		5.244
	Protected					4.595
	Protected					65.865
	Protected					34.472
	Protected					7.086
	Protected					395.844
	Protected					274.084
	Protected					68.488
