# Supplementary material for: Complete attenuation of Plasmodium falciparum sporozoites by atovaquone–proguanil
Source: EMBO Mol Med. 2025 Sep 29;17(11):2875–900. doi: 10.1038/s44321-025-00301-8 (PMC12602697; doi:10.1038/s44321-025-00301-8)
Supplement: Supplementary file 7 — Source data Fig. 5 [file 44321_2025_301_MOESM7_ESM.zip]

Archive with 16 entries (12 files):
- Figure 5/
- __MACOSX/._Figure 5
- Figure 5/5A/
- __MACOSX/Figure 5/._5A
- Figure 5/.DS_Store
- __MACOSX/Figure 5/._.DS_Store
- Figure 5/5C/
- __MACOSX/Figure 5/._5C
- Figure 5/5B/
- __MACOSX/Figure 5/._5B
- Figure 5/5A/Source Data Figure 5A.xlsx
- __MACOSX/Figure 5/5A/._Source Data Figure 5A.xlsx
- Figure 5/5C/Source Data Figure 5C.xlsx
- __MACOSX/Figure 5/5C/._Source Data Figure 5C.xlsx
- Figure 5/5B/Source Data Figure 5B.xlsx
- __MACOSX/Figure 5/5B/._Source Data Figure 5B.xlsx
