# Supplementary material for: Complete attenuation of Plasmodium falciparum sporozoites by atovaquone–proguanil
Source: EMBO Mol Med. 2025 Sep 29;17(11):2875–900. doi: 10.1038/s44321-025-00301-8 (PMC12602697; doi:10.1038/s44321-025-00301-8)
Supplement: Supplementary file 7 — Source data Fig. 5 [file 44321_2025_301_MOESM7_ESM.zip › Figure 5/5A/Source Data Figure 5A.xlsx]

## Sheet: Figure 5A
Microarray mean delta reactivity in vaccinated individuals
	PfSPZ-CVAC (CQ)_immunized	PfSPZ-CVAC (AP)_immunized	Abbreviation
	2.9208	0.738858	LSA1
	2.59286	0.170583	LISP2
	1.73755	0.139933	CryPH
	1.56297	0.690584	LISP2
	1.55163	0.183977	MSP5
	1.15607	0.389881	PHISTb
	1.13458	0.271177	zinc finger
	1.09575	0.111313	VPS13
	1.09381	2.88369	CSP
	1.07929	0.169584	LISP2
	1.03891	0.526701	GCN5
	1.02696	0.349748	MSP2
	1.00328	0.263	DBLMSP
	0.979383	0.395271	conserved membrane protein
	0.943722	0.135375	MSP8
	0.906488	0.483825	PHISTb
	0.901176	-0.144987	conserved protein
	0.891893	0.278105	kelch protein
	0.89187	0.675526	MSP4
	0.886189	0.408779	ApiAP2
	0.874788	0.37578	MSP4
	0.811929	0.659841	LSA1
	0.785646	-0.133889	CIA1
	0.767424	0.694036	PHISTb
	0.7475	0.512206	GLURP
	0.736035	0.420603	ARNP
	0.715664	-0.00388141	AP2-I
	0.714311	-0.00287425	EFTUD2
	0.70618	0.69179	MSA180
	0.701988	0.0889972	LSA1
	0.68587	0.300553	PTEX150
	0.680619	0.241222	conserved protein
	0.652754	0.19853	ATrx1
	0.620258	0.304268	CARP
	0.583268	0.210182	ICP
	0.573928	-0.0949605	RPUSD
	0.570881	-0.0471279	TMED
	0.544357	0.586982	GIG
	0.542067	0.198266	BDP2
	0.536446	0.0952672	conserved protein
	0.522767	0.369991	RON3
	0.518259	0.34207	conserved protein
	0.497057	0.464052	conserved protein
	0.492365	0.551216	CLAG3.1
	0.488831	0.573011	COG4
	0.485774	0.39213	NIF4
	0.481877	0.237497	LSA1
	0.478173	0.0372877	UBE4B
	0.428088	0.618996	PfEMP1
	0.427722	0.234077	IMC1a
	0.427042	0.139077	EXP
	0.423465	0.440844	RBP
	0.409275	0.214895	RBP
	0.405375	0.251914	zinc finger
	0.405361	-0.106162	conserved protein
	0.402124	0.624363	RBP
	0.400325	0.107528	conserved protein
	0.395733	0.611087	SEMP1
	0.395165	0.610729	MSP7
	0.395132	0.140691	AAA protein
	0.377146	0.0991859	MSP3
	0.375779	-0.033166	conserved protein
	0.37127	0.42893	PfEMP1
	0.363643	0.123994	zinc finger
	0.362409	0.721241	DPH2
	0.351524	0.154584	RNF5
	0.340471	0.0682068	conserved protein
	0.337869	0.287277	PfEMP1 VAR2CSA
	0.336673	0.0738452	conserved protein
	0.333069	0.387375	peptidase M16
	0.330374	-0.295102	MESA
	0.32836	0.00705747	PTEX150
	0.315793	0.193742	conserved protein
	0.309393	0.0825083	FTSH1
	0.308346	0.501307	MON1
	0.307323	0.0134794	conserved protein
	0.306842	-0.52555	ARP
	0.305879	-0.0191588	conserved protein
	0.304494	0.403089	BDP
	0.303097	0.135871	CelTOS
	0.30011	-0.290739	CWC16 protein
	0.293662	0.0685402	ACS5
	0.293387	0.278574	SIAP2
	0.292709	-0.0489623	NUP138
	0.281762	0.198621	DnaJ protein
	0.281357	-0.23745	RA
	0.272277	0.613754	SAP protein
	0.266437	0.478935	conserved protein
	0.264197	0.424902	MSP10
	0.260937	0.12455	PfEMP1
	0.26057	0.632313	ETRAMP10.2
	0.259103	0.597235	RH3
	0.257228	0.978707	BDP
	0.236745	0.145735	STARP
	0.232786	-0.234046	ETRAMP2
	0.22744	0.249842	PfEMP1
	0.226463	0.205931	SEC7
	0.21422	0.0737369	conserved protein
	0.212159	0.650352	conserved protein
	0.211874	0.320258	ROM4
	0.210733	0.200128	RON12
	0.202449	0.228279	MC-2TM
	0.202028	0.168263	PfEMP1
	0.199589	0.113833	REX3
	0.198095	0.42434	PfEMP1
	0.183886	0.374881	MSP5
	0.173774	-0.00164714	ARP
	0.172658	0.395828	AdoMetDC/ODC
	0.17226	0.306117	ICP
	0.170108	0.714601	MSP1
	0.169798	0.164789	conserved protein
	0.166756	0.406175	MSA180
	0.162147	0.469177	GEXP5
	0.161875	0.0619569	GAP
	0.160234	0.34164	peptidase
	0.158673	-0.231218	conserved membrane protein
	0.156405	0.771884	conserved protein
	0.150077	0.283147	GEXP02 PHISTb
	0.140755	-0.147936	conserved protein
	0.138541	0.56662	conserved protein
	0.137363	0.231511	ERCC4
	0.136943	-0.11652	conserved protein
	0.136023	0.343822	conserved protein
	0.128835	0.240029	PP5
	0.127174	0.645591	conserved protein
	0.118672	0.218238	conserved membrane protein
	0.108341	0.415709	MSP1
	0.106352	0.202152	SET10
	0.102317	0.331515	conserved protein
	0.101715	0.163628	exonuclease
	0.099237	0.83295	MC-2TM
	0.0989629	0.641273	conserved protein
	0.0885764	0.102514	conserved protein
	0.0859248	0.423282	PfEMP1 VAR2CSA
	0.0701907	0.356299	ETRAMP5
	0.0680103	0.403073	ARP
	0.0644366	0.0398845	conserved protein
	0.0629924	0.188644	MDV1
	0.0584711	-0.0306704	EXP3
	0.0555649	0.929206	conserved protein
	0.0533538	-0.180484	ETRAMP4
	0.0438719	0.985406	conserved protein
	0.0417082	0.406987	DBLMSP2
	0.0365507	0.691956	zinc finger
	0.0351664	-0.277334	PHISTc
	0.0324997	0.338024	EXP (hyp2)
	0.0311167	0.0683276	EXP
	0.029228	0.191292	conserved protein
	0.0279498	0.384401	MSP11
	0.0271178	0.779552	PfEMP1
	0.0255383	0.421636	PfEMP1
	0.0245479	-0.0460015	RON2
	0.0186456	0.327435	GEXP18
	0.0159633	0.0343491	E3 ubiquitin ligase
	0.0158104	0.703389	PfEMP1
	0.0154106	0.1607	MTRAP
	0.0150557	0.189728	RESA3
	0.0112875	0.137821	conserved protein
	0.00873777	0.476054	P113
	0.0046936	0.251095	PfEMP1
	0.00389554	0.0797946	MSA180
	-0.0017915	0.0138602	AMA1
	-0.00536323	0.245498	conserved protein
	-0.0146446	0.0140806	SR10
	-0.0241681	0.245074	PL
	-0.0351457	-0.00948517	PHISTc
	-0.0545746	0.558633	SYN6
	-0.0592029	0.350595	dynein HC
	-0.0599541	0.037829	EXP
	-0.0609546	0.254974	MC-2TM
	-0.0644776	0.0613242	RAP1
	-0.0869828	0.175669	NAPL
	-0.0978247	-0.097766	PfEMP1
	-0.0990727	0.159917	conserved protein
	-0.100739	-0.0070514	PV1
	-0.105117	0.489842	PSOP24
	-0.110189	-0.0615702	Pf332
	-0.115834	0.288412	RIF
	-0.116474	0.273868	G protein
	-0.127849	0.302497	NAA15
	-0.130743	0.209851	PHAX protein
	-0.134189	-0.256603	EXP2
	-0.136486	-0.0620187	EXP
	-0.137881	0.476252	THO2
	-0.141008	-0.180714	conserved protein
	-0.146623	0.222673	H101
	-0.148505	0.171266	RH5
	-0.148669	0.701511	ACS6
	-0.152492	-0.234764	STARP
	-0.153163	-0.161841	ETRAMP10
	-0.158712	-0.292738	HSP40
	-0.159393	0.370846	PfEMP1
	-0.166605	0.342217	TEF
	-0.17468	0.0610495	SERA4
	-0.174979	0.436042	NOT protein
	-0.17583	-0.336008	PRPF8
	-0.176675	0.202242	conserved protein
	-0.20112	0.0830219	PHISTb
	-0.207846	0.241531	PTP5
	-0.211881	1.06236	Pfs16
	-0.212246	0.333117	eIF-2B
	-0.216214	0.523994	GTPase
	-0.220359	0.577614	PfEMP1 VAR2CSA
	-0.220549	0.689956	RESA
	-0.225094	0.641822	EBA140
	-0.233342	-0.191213	RAD14
	-0.238746	0.321647	DBR1
	-0.238823	0.777587	XL2
	-0.242806	0.949412	REX1
	-0.246611	0.386684	HSP70
	-0.252345	0.0100976	Cg1 protein
	-0.257591	0.535301	PMX
	-0.26459	0.420803	BIP
	-0.266812	0.17432	conserved protein
	-0.269039	0.223019	EXP
	-0.273517	0.268893	RON2
	-0.285149	0.0186994	SIAP2
	-0.296273	0.361879	PHISTc
	-0.303071	0.109389	dynein HC
	-0.303869	0.561336	PhLP1
	-0.307938	-0.143346	dynein HC
	-0.308022	0.268694	REX1
	-0.327213	0.0321347	PFDN2
	-0.332832	0.0535479	HSP70x
	-0.348118	0.749927	SERA3
	-0.349304	0.0316397	SERA5
	-0.359427	0.436157	PIESP2
	-0.360946	0.0818578	IMC1i
	-0.371877	0.567603	CAF1
	-0.374453	0.443867	PTP6
	-0.382795	0.346232	LSA3
	-0.390433	0.560343	conserved protein
	-0.391026	-0.04663	LSA3
	-0.40539	1.04061	EBA181
	-0.409715	0.298219	conserved protein
	-0.417507	0.237783	PHISTa-like
	-0.433485	-0.0658881	PfEMP1
	-0.445814	-0.00571999	M566
	-0.462519	0.16445	EBA175
	-0.466272	0.227652	conserved protein
	-0.470095	0.521573	ETRAMP14
	-0.478189	0.303174	RhopH3
	-0.487734	0.141196	MSRP2
	-0.490882	0.490646	kelch protein
	-0.499786	0.371687	PfEMP1
	-0.50779	-0.179056	PfEMP1
	-0.534703	0.342117	Pf11-1
	-0.536525	0.4206	RH2b
	-0.574608	0.707321	DCTN2
	-0.576005	0.128718	PfEMP1
	-0.580433	0.595351	conserved protein
	-0.595263	0.615356	RH2b
	-0.645843	-0.0402966	conserved protein
	-0.657895	0.356884	MT
	-0.668293	-0.0573062	PHISTa
	-0.736177	-0.0203145	ATP4
	-0.744389	0.254892	Pf332
	-0.755964	0.432501	GRP94
	-0.79485	0.713815	LSA3
	-0.849286	-0.117816	HSP40
	-0.885236	0.413723	RIF
	-0.958736	0.386491	RIF
