# Supplementary material for: Complete attenuation of Plasmodium falciparum sporozoites by atovaquone–proguanil
Source: EMBO Mol Med. 2025 Sep 29;17(11):2875–900. doi: 10.1038/s44321-025-00301-8 (PMC12602697; doi:10.1038/s44321-025-00301-8)
Supplement: Supplementary file 7 — Source data Fig. 5 [file 44321_2025_301_MOESM7_ESM.zip › Figure 5/5C/Source Data Figure 5C.xlsx]

## Sheet: Figure 5C
Microarray antigen-specific human IgG reactivity
	PfLSA1				PfLISP2				PfCyRPH				PfMSP5				PfCSP
	PfSPZ-Cvac (CQ, 51,200)	PfSPZ-Cvac (AP, 51,200)	PfSPZ-Cvac (AP, 150,000)		PfSPZ-Cvac (CQ, 51,200)	PfSPZ-Cvac (AP, 51,200)	PfSPZ-Cvac (AP, 150,000)		PfSPZ-Cvac (CQ, 51,200)	PfSPZ-Cvac (AP, 51,200)	PfSPZ-Cvac (AP, 150,000)		PfSPZ-Cvac (CQ, 51,200)	PfSPZ-Cvac (AP, 51,200)	PfSPZ-Cvac (AP, 150,000)		PfSPZ-Cvac (CQ, 51,200)	PfSPZ-Cvac (AP, 51,200)	PfSPZ-Cvac (AP, 150,000)
protected	-0.636925	-1.11525	-1.69312		-0.665212	-0.527842	-1.01072		-2.12613	-0.700109	-1.63438		-1.10358	-0.0082686	-1.00048		-1.98622	-0.0827938	3.81166
protected	4.75949	-0.492144	-0.722754		3.21369	0.473848	-1.56928		5.84812	-0.650814	-0.167242		1.64198	-0.714444	-0.435326		2.72625	-0.0762848	3.69173
protected	3.3853				2.1828				0.913172				0.65953				0.302534
protected	6.30931				7.57796				4.65414				2.58592				2.69457
protected	3.29811				-0.224921				-1.09157				0.895652				0.349781
protected	0.254648				0.792389				0.9924				1.86148				0.886875
protected	2.06533				5.4079				4.84631				0.783404				1.38688
protected	3.53966				3.19681				1.31711				1.8387				0.563844
protected	3.31227				1.85435				0.284409				4.80156				2.91976
unprotected		-1.17622	0.722537			-1.29098	-0.479545			-1.40147	-2.03426			1.82732	1.29849			0.916668	2.48945
unprotected		2.74444	0.841629			-0.92964	0.990923			1.18977	0.733209			1.12953	1.21081			3.34861	3.39927
unprotected		-1.75352	1.12667			-0.555267	0.927899			-1.96432	1.25035			-1.03167	-0.874153			0.341807	3.44714
unprotected		-1.59167	1.84416			-1.18447	1.52487			-1.18715	1.64167			-1.06027	0.401084			-0.386947	4.4501
unprotected		4.70357	-0.272334			0.728424	0.530947			1.70989	0.121259			3.34243	-0.245866			3.16136	6.54143
unprotected		2.48545	1.85457			-0.118289	0.964502			1.58053	0.493445			-0.612596	-1.83798			3.01919	3.62896
unprotected			4.02564				3.00187				2.00144				1.18339				7.01207
unprotected			1.76779				1.59325				1.537				0.739585				3.19308
