# Supplementary material for: Complete attenuation of Plasmodium falciparum sporozoites by atovaquone–proguanil
Source: EMBO Mol Med. 2025 Sep 29;17(11):2875–900. doi: 10.1038/s44321-025-00301-8 (PMC12602697; doi:10.1038/s44321-025-00301-8)
Supplement: Supplementary file 7 — Source data Fig. 5 [file 44321_2025_301_MOESM7_ESM.zip › Figure 5/5B/Source Data Figure 5B.xlsx]

## Sheet: Figure 5B
Volcano Plot PfSPZ-CVac (AP) vs PfSPZ-CVac (CQ)
		log2(fold change)	-log10(p-value)
	RIF	1.34523	2.08709
	LSA1	-2.18194	1.67171
	CSP	1.78989	1.6716
	Pfs16	1.27425	1.62049
	LISP2	-2.42228	1.5758
	EBA181	1.446	1.56257
	DCTN2	1.28193	1.51015
	PhLP1	0.865206	1.44822
	CAF1	0.939481	1.37491
	LSA3	1.50867	1.37406
	GRP94	1.18847	1.37235
	RH2b	1.21062	1.35915
	MSP5	-1.36765	1.34953
	conserved protein	1.17578	1.34526
	conserved protein	0.873641	1.31043
	ACS6	0.850179	1.28495
	RIF	1.29896	1.25262
	SERA3	1.09805	1.24547
	VPS13	-0.984434	1.23895
	conserved protein	0.950776	1.18377
	kelch protein	0.981528	1.17318
	XL2	1.01641	1.17142
	conserved protein	0.941535	1.16376
	MT	1.01478	1.16231
	REX1	1.19222	1.15628
	PfEMP1	0.530239	1.1305
	Pf11-1	0.87682	1.09489
	PfEMP1	0.871473	1.07199
	EBA140	0.866915	1.06025
	Pf332	0.999281	1.05401
	CIA1	-0.919535	1.03135
	RH2b	0.957124	0.99566
	EFTUD2	-0.717185	0.98466
	conserved protein	-1.04616	0.973406
	PHISTc	0.658152	0.964594
	PTP6	0.818319	0.957689
	RESA	0.910505	0.946992
	BIP	0.685392	0.933421
	PfEMP1 VAR2CSA	0.797974	0.910858
	zinc finger	-0.863404	0.905733
	MESA	-0.625476	0.903864
	BDP	0.721479	0.897852
	SYN6	0.613208	0.877424
	CryPH	-1.59762	0.872258
	CWC16 protein	-0.590849	0.868567
	MSP8	-0.808347	0.860156
	ARP	-0.832392	0.851831
	LISP2	-0.90971	0.837856
	conserved protein	0.707934	0.823791
	ETRAMP14	0.991668	0.815335
	zinc finger	0.655405	0.803912
	ATP4	0.715863	0.796418
	PHISTa-like	0.655291	0.792883
	EBA175	0.626969	0.792257
	conserved protein	0.605547	0.781215
	PHISTb	-0.766191	0.768867
	LSA3	0.729027	0.749547
	HSP40	0.73147	0.735338
	NOT protein	0.611021	0.735252
	PfEMP1	0.752434	0.732491
	RhopH3	0.781363	0.729354
	PMX	0.792892	0.725745
	PIESP2	0.795583	0.724267
	MC-2TM	0.733713	0.716009
	IMC1i	0.442804	0.711375
	RPUSD	-0.668889	0.707824
	conserved protein	0.693924	0.689521
	DBLMSP	-0.740282	0.682086
	HSP70	0.633295	0.664241
	RON2	0.542409	0.656139
	conserved membrane protein	-0.584111	0.64846
	THO2	0.614133	0.618155
	eIF-2B	0.545363	0.604464
	PfEMP1	0.687578	0.590532
	conserved protein	0.61548	0.57535
	PHISTa	0.610987	0.558359
	GTPase	0.740208	0.553928
	conserved protein	0.441132	0.543604
	dynein HC	0.409798	0.541633
	RA	-0.518807	0.54083
	conserved protein	0.518417	0.539346
	AP2-I	-0.719545	0.520924
	TMED	-0.618009	0.500616
	EXP	0.492058	0.487468
	GCN5	-0.51221	0.485491
	LISP2	-0.872387	0.479475
	PSOP24	0.594959	0.477542
	kelch protein	-0.613788	0.472384
	MSP1	0.544492	0.461473
	dynein HC	0.412461	0.449574
	MSP2	-0.677216	0.445371
	REX1	0.576716	0.441005
	LSA1	-0.612991	0.439165
	PfEMP1	0.704723	0.438584
	conserved protein	-0.288691	0.437791
	P113	0.467316	0.43626
	conserved protein	-0.511523	0.43595
	conserved protein	0.438194	0.42874
	PfEMP1	0.396098	0.427272
	ETRAMP2	-0.466832	0.418512
	ApiAP2	-0.47741	0.41427
	HSP70x	0.38638	0.412773
	conserved protein	0.54231	0.406362
	TEF	0.508822	0.404664
	PTEX150	-0.321303	0.401683
	MSP11	0.356451	0.400152
	MSRP2	0.62893	0.39817
	PTP5	0.449377	0.395634
	conserved protein	-0.439397	0.393451
	H101	0.369295	0.392881
	UBE4B	-0.440886	0.39248
	conserved protein	-0.325038	0.389596
	ETRAMP10.2	0.371744	0.384355
	conserved protein	-0.293844	0.384353
	SERA5	0.380943	0.378647
	RH5	0.319771	0.373118
	MC-2TM	0.315929	0.372005
	PfEMP1	0.328735	0.363824
	NAA15	0.430347	0.361152
	PFDN2	0.359348	0.360744
	MSP1	0.307368	0.359737
	PHAX protein	0.340594	0.359021
	ATrx1	-0.454224	0.356822
	Cg1 protein	0.262443	0.356624
	CARP	-0.31599	0.355828
	LSA3	0.344396	0.353041
	RH3	0.338132	0.349729
	conserved protein	-0.408945	0.345211
	PHISTc	-0.3125	0.341485
	conserved protein	-0.292798	0.340841
	conserved protein	-0.253463	0.34018
	DPH2	0.358832	0.33312
	AAA protein	-0.254442	0.327911
	PHISTb	-0.422663	0.322436
	SAP protein	0.341477	0.317373
	DBR1	0.560393	0.316774
	conserved protein	-0.441179	0.315849
	ARP	0.335063	0.313352
	RIF	0.404245	0.310346
	MSP3	-0.27796	0.309892
	NAPL	0.262652	0.306682
	G protein	0.390342	0.298306
	SERA4	0.235729	0.295903
	conserved membrane protein	-0.389891	0.285025
	DBLMSP2	0.365279	0.284097
	ETRAMP5	0.286108	0.27749
	PfEMP1	0.367597	0.277407
	SIAP2	0.303848	0.270296
	EXP (hyp2)	0.305524	0.269769
	conserved protein	0.258989	0.2688
	FTSH1	-0.226885	0.267872
	PHISTb	0.284142	0.26699
	conserved protein	-0.272264	0.26691
	conserved protein	0.229198	0.266824
	MSP4	-0.499008	0.262497
	PfEMP1 VAR2CSA	0.337357	0.262067
	zinc finger	-0.239649	0.256758
	MSP7	0.215564	0.248797
	conserved protein	0.378917	0.247732
	EXP	-0.287965	0.243936
	PL	0.269242	0.236837
	conserved protein	0.428079	0.233059
	conserved protein	0.250862	0.226645
	RNF5	-0.19694	0.222508
	BDP2	-0.343802	0.212024
	M566	0.440094	0.211394
	RBP	-0.19438	0.207443
	ACS5	-0.225122	0.204284
	conserved protein	0.212498	0.200989
	GEXP18	0.308789	0.199992
	ETRAMP4	-0.233838	0.197308
	NUP138	-0.341671	0.196696
	ICP	-0.373086	0.194267
	PfEMP1	0.246402	0.193269
	ARNP	-0.315432	0.188779
	PTEX150	-0.385318	0.188307
	PfEMP1	0.190907	0.184645
	conserved protein	-0.262828	0.183999
	GEXP5	0.30703	0.178899
	conserved protein	0.207798	0.176962
	GLURP	-0.235294	0.176544
	conserved protein	0.162064	0.173814
	PfEMP1	0.226245	0.170467
	SEMP1	0.215354	0.170305
	PRPF8	-0.160178	0.164768
	MON1	0.192961	0.163455
	MTRAP	0.145289	0.162562
	MSA180	0.239419	0.16031
	RBP	0.222239	0.159434
	RESA3	0.174673	0.153697
	AdoMetDC/ODC	0.22317	0.149431
	conserved protein	-0.140483	0.149325
	IMC1a	-0.193645	0.146423
	MSP5	0.190996	0.144571
	LSA1	-0.244381	0.138492
	conserved protein	-0.176189	0.136099
	PfEMP1	-0.136387	0.128039
	GEXP02 PHISTb	0.133069	0.125739
	conserved membrane protein	0.0995653	0.125448
	EXP2	-0.122413	0.123664
	zinc finger	-0.153461	0.123379
	RON3	-0.152776	0.119559
	ARP	-0.175421	0.115342
	MDV1	0.125652	0.115116
	CelTOS	-0.167226	0.11426
	HSP40	-0.134027	0.113381
	PV1	0.0936879	0.109953
	peptidase	0.181406	0.101417
	dynein HC	0.164592	0.100724
	MSP10	0.160706	0.0972987
	ROM4	0.108384	0.0941438
	RAP1	0.125802	0.0914756
	BDP	0.0985948	0.0895546
	MSP4	-0.216344	0.0883205
	EXP3	-0.0891415	0.0850921
	EXP	0.0977831	0.0829974
	ERCC4	0.0941486	0.0817861
	SET10	0.0958	0.080529
	GAP	-0.0999181	0.0805127
	conserved protein	-0.12205	0.0791108
	conserved protein	0.126534	0.078771
	ICP	0.133858	0.0755082
	LSA1	-0.152088	0.0748422
	STARP	-0.0910098	0.074109
	EXP	0.0744672	0.0737362
	REX3	-0.0857559	0.0704158
	MSA180	0.0758991	0.068995
	PP5	0.111194	0.0662275
	RON2	-0.0705494	0.0652554
	COG4	0.0841804	0.0605845
	PHISTb	-0.0733875	0.0590686
	DnaJ protein	-0.0831412	0.0558144
	exonuclease	0.0619134	0.0466406
	NIF4	-0.0936433	0.0448975
	STARP	-0.0822719	0.0432701
	PfEMP1 VAR2CSA	-0.0505925	0.042875
	peptidase M16	0.0543054	0.0385758
	Pf332	0.0486191	0.0383322
	PfEMP1	0.0576597	0.0342329
	RAD14	0.0421291	0.0342183
	CLAG3.1	0.0588512	0.03285
	GIG	0.0426258	0.0317811
	conserved protein	-0.0397057	0.0267551
	EXP	0.0372109	0.0266354
	PfEMP1	-0.0337652	0.0238196
	MC-2TM	0.0258303	0.0237252
	conserved protein	-0.0330042	0.0202601
	SR10	0.0287253	0.0189948
	PHISTc	0.0256606	0.0189812
	conserved protein	-0.0245521	0.0173609
	SEC7	-0.0205318	0.013267
	RBP	0.0173793	0.0132377
	SIAP2	-0.0148128	0.0117945
	E3 ubiquitin ligase	0.0183858	0.0114055
	PfEMP1	0.022402	0.0112559
	AMA1	0.0156517	0.0105458
	conserved protein	0.0139377	0.0087168
	ETRAMP10	-0.00867755	0.00830474
	RON12	-0.0106047	0.00702183
	MSA180	-0.0143898	0.00661744
	conserved protein	-0.00500863	0.00335507
	PfEMP1	5.87e-05	4.31e-05
