# Supplementary material for: Complete attenuation of Plasmodium falciparum sporozoites by atovaquone–proguanil
Source: EMBO Mol Med. 2025 Sep 29;17(11):2875–900. doi: 10.1038/s44321-025-00301-8 (PMC12602697; doi:10.1038/s44321-025-00301-8)
Supplement: Supplementary file 8 — Figure EV1 Source Data [file 44321_2025_301_MOESM8_ESM.zip]

Archive with 62 entries (58 files):
- Figure EV1/
- __MACOSX/._Figure EV1
- Figure EV1/EV1C/
- __MACOSX/Figure EV1/._EV1C
- Figure EV1/EV1B/
- __MACOSX/Figure EV1/._EV1B
- Figure EV1/.DS_Store
- __MACOSX/Figure EV1/._.DS_Store
- Figure EV1/EV1A/
- __MACOSX/Figure EV1/._EV1A
- Figure EV1/EV1C/Source data Figure EV1 C.xlsx
- __MACOSX/Figure EV1/EV1C/._Source data Figure EV1 C.xlsx
- Figure EV1/EV1B/Source data Figure EV1 B.xlsx
- __MACOSX/Figure EV1/EV1B/._Source data Figure EV1 B.xlsx
- Figure EV1/EV1A/WT irradiated 116h nuclear stain.png
- __MACOSX/Figure EV1/EV1A/._WT irradiated 116h nuclear stain.png
- Figure EV1/EV1A/WT irradiated 116h anti UIS4.png
- __MACOSX/Figure EV1/EV1A/._WT irradiated 116h anti UIS4.png
- Figure EV1/EV1A/WT irradiated 96h anti HSP70.png
- __MACOSX/Figure EV1/EV1A/._WT irradiated 96h anti HSP70.png
- Figure EV1/EV1A/WT irradiated 48h merge.png
- __MACOSX/Figure EV1/EV1A/._WT irradiated 48h merge.png
- Figure EV1/EV1A/WT irradiated 116h merge.png
- __MACOSX/Figure EV1/EV1A/._WT irradiated 116h merge.png
- Figure EV1/EV1A/Atovaquone-Proguanil  48h nuclear stain.png
- __MACOSX/Figure EV1/EV1A/._Atovaquone-Proguanil  48h nuclear stain.png
- Figure EV1/EV1A/Atovaquone-Proguanil 48h anti HSP70.png
- __MACOSX/Figure EV1/EV1A/._Atovaquone-Proguanil 48h anti HSP70.png
- Figure EV1/EV1A/WT irradiated 116h anti HSP70.png
- __MACOSX/Figure EV1/EV1A/._WT irradiated 116h anti HSP70.png
- Figure EV1/EV1A/Atovaquone-Proguanil 96h anti UIS4.png
- __MACOSX/Figure EV1/EV1A/._Atovaquone-Proguanil 96h anti UIS4.png
- Figure EV1/EV1A/Atovaquone-Proguanil 116h nuclear stain.png
- __MACOSX/Figure EV1/EV1A/._Atovaquone-Proguanil 116h nuclear stain.png
- Figure EV1/EV1A/WT irradiated 96h anti UIS4.png
- __MACOSX/Figure EV1/EV1A/._WT irradiated 96h anti UIS4.png
- Figure EV1/EV1A/WT irradiated 96h merge.png
- __MACOSX/Figure EV1/EV1A/._WT irradiated 96h merge.png
- Figure EV1/EV1A/WT irradiated 48h anti UIS4.png
- __MACOSX/Figure EV1/EV1A/._WT irradiated 48h anti UIS4.png
- Figure EV1/EV1A/Atovaquone-Proguanil 116h anti UIS4.png
- __MACOSX/Figure EV1/EV1A/._Atovaquone-Proguanil 116h anti UIS4.png
- Figure EV1/EV1A/Atovaquone-Proguanil 96h anti HSP70.png
- __MACOSX/Figure EV1/EV1A/._Atovaquone-Proguanil 96h anti HSP70.png
- Figure EV1/EV1A/Atovaquone-Proguanil 48h merge.png
- __MACOSX/Figure EV1/EV1A/._Atovaquone-Proguanil 48h merge.png
- Figure EV1/EV1A/Atovaquone-Proguanil 48h anti UIS4.png
- __MACOSX/Figure EV1/EV1A/._Atovaquone-Proguanil 48h anti UIS4.png
- Figure EV1/EV1A/WT irradiated 96h nuclear stain.png
- __MACOSX/Figure EV1/EV1A/._WT irradiated 96h nuclear stain.png
- Figure EV1/EV1A/Atovaquone-Proguanil 116h anti HSP70.png
- __MACOSX/Figure EV1/EV1A/._Atovaquone-Proguanil 116h anti HSP70.png
- Figure EV1/EV1A/Atovaquone-Proguanil 116h merge.png
- __MACOSX/Figure EV1/EV1A/._Atovaquone-Proguanil 116h merge.png
- Figure EV1/EV1A/WT irradiated 48h anti HSP70.png
- __MACOSX/Figure EV1/EV1A/._WT irradiated 48h anti HSP70.png
- Figure EV1/EV1A/Atovaquone-Proguanil 96h nuclear stain.png
- __MACOSX/Figure EV1/EV1A/._Atovaquone-Proguanil 96h nuclear stain.png
- Figure EV1/EV1A/WT irradiated 48h nuclear stain.png
- __MACOSX/Figure EV1/EV1A/._WT irradiated 48h nuclear stain.png
- Figure EV1/EV1A/Atovaquone-Proguanil 96h merge.png
- __MACOSX/Figure EV1/EV1A/._Atovaquone-Proguanil 96h merge.png
