# Supplementary material for: Complete attenuation of Plasmodium falciparum sporozoites by atovaquone–proguanil
Source: EMBO Mol Med. 2025 Sep 29;17(11):2875–900. doi: 10.1038/s44321-025-00301-8 (PMC12602697; doi:10.1038/s44321-025-00301-8)
Supplement: Supplementary file 8 — Figure EV1 Source Data [file 44321_2025_301_MOESM8_ESM.zip › Figure EV1/EV1C/Source data Figure EV1 C.xlsx]

## Sheet: Figure EV1 C
untreated	atovaquone	atovaquone-proguanil
358	405	356
387	386	316
