# Supplementary material for: Complete attenuation of Plasmodium falciparum sporozoites by atovaquone–proguanil
Source: EMBO Mol Med. 2025 Sep 29;17(11):2875–900. doi: 10.1038/s44321-025-00301-8 (PMC12602697; doi:10.1038/s44321-025-00301-8)
Supplement: Supplementary file 8 — Figure EV1 Source Data [file 44321_2025_301_MOESM8_ESM.zip › Figure EV1/EV1B/Source data Figure EV1 B.xlsx]

## Sheet: Figure EV1 B
untreated	atovaquone	atovaquone-proguanil
88.5409	0.307549	1.76051
63.6819	1.92811	4.52003
34.8127	0.307549	10.6138
112.673	0.220064	7.48743
33.0428	0.509455	6.44369
111.355	0.307549	5.45352
83.1148	0.0778044	7.75643
11.8378	1.14349	6.19101
198.163	0.404283	10.0188
227.533	1.44096	4.7479
23.8793	1.00357	6.19101
253.02	1.44096	6.95903
234.241	0.742716	2.64721
140.087	0.404283	4.07564
46.547	2.46039	2.10072
28.3374	0.509455	1.59807
83.712	1.44096	4.29592
55.1512	0.869879	2.64721
298.369	0.622435	3.64686
74.3296	0.869879	5.21471
101.638	1.00357	1.59807
62.5933	1.00357	4.29592
67.5408	0.307549	5.94173
108.735	0.307549	3.23427
145.804	0.509455	8.86351
71.4746	0.509455	2.64721
44.5941	0.869879	2.10072
101.001	0.509455	1.00357
87.3252	0.142936	1.59807
99.097	1.44096	7.75643
90.3748	0.622435	1.59807
26.2795	2.10072	4.29592
33.0428	0.509455	1.14349
86.7195	0.404283	1.14349
307.549	1.76051	1.76051
176.274	1.76051	1.28936
112.013	1.76051	3.85927
25.8741	1.14349	3.4385
49.027	3.23427	4.07564
47.5338	0.742716	2.64721
53.0831	1.44096	1.28936
	1.14349
	1.44096
	1.00357
