# Supplementary material for: Complete attenuation of Plasmodium falciparum sporozoites by atovaquone–proguanil
Source: EMBO Mol Med. 2025 Sep 29;17(11):2875–900. doi: 10.1038/s44321-025-00301-8 (PMC12602697; doi:10.1038/s44321-025-00301-8)
Supplement: Supplementary file 9 — Figure EV2 Source Data [file 44321_2025_301_MOESM9_ESM.zip]

Archive with 8 entries (6 files):
- Figure EV2/
- __MACOSX/._Figure EV2
- Figure EV2/EV2C/
- __MACOSX/Figure EV2/._EV2C
- Figure EV2/.DS_Store
- __MACOSX/Figure EV2/._.DS_Store
- Figure EV2/EV2C/Source data Figure EV2 C.xlsx
- __MACOSX/Figure EV2/EV2C/._Source data Figure EV2 C.xlsx
