# Supplementary material for: Complete attenuation of Plasmodium falciparum sporozoites by atovaquone–proguanil
Source: EMBO Mol Med. 2025 Sep 29;17(11):2875–900. doi: 10.1038/s44321-025-00301-8 (PMC12602697; doi:10.1038/s44321-025-00301-8)
Supplement: Supplementary file 9 — Figure EV2 Source Data [file 44321_2025_301_MOESM9_ESM.zip › Figure EV2/EV2C/Source data Figure EV2 C.xlsx]

## Sheet: Figure EV 2 C
day post infection	atovaquone proguanil treated (n=5)					naive control (n=5)
3	0.020202	0.0094697	0.0248139	0.0165563	0.0105898	0.112721	0.0201349	0.031362	0.0162602	0.0105983
4	0.238095	0.159681	0.162162	0.263692	0.0192197	0.850785	0.0891398	0.226244	0.071736	0.198511
5	1.90936	1.60819	1.5561	1.08481	1.51888	1.09178	2.5	1.09948	1.5473	0.923077
6	2.34733	3.88158	3.18878	1.83544	2.57009	2.29911	4.39024	3.15421	2.7907	2.88462
7	4.2963	6.16959	7.56152	3.21815	4.35897	4.24993	3.99287	6.375
