# Supplementary material for: Complete attenuation of Plasmodium falciparum sporozoites by atovaquone–proguanil
Source: EMBO Mol Med. 2025 Sep 29;17(11):2875–900. doi: 10.1038/s44321-025-00301-8 (PMC12602697; doi:10.1038/s44321-025-00301-8)
Supplement: Supplementary file 10 — Figure EV4 Source Data [file 44321_2025_301_MOESM10_ESM.zip]

Archive with 24 entries (18 files):
- Figure EV4/
- __MACOSX/._Figure EV4
- Figure EV4/EV4A/
- __MACOSX/Figure EV4/._EV4A
- Figure EV4/.DS_Store
- __MACOSX/Figure EV4/._.DS_Store
- Figure EV4/EV4D/
- __MACOSX/Figure EV4/._EV4D
- Figure EV4/EV4C/
- __MACOSX/Figure EV4/._EV4C
- Figure EV4/EV4B/
- __MACOSX/Figure EV4/._EV4B
- Figure EV4/EV4E/
- __MACOSX/Figure EV4/._EV4E
- Figure EV4/EV4A/Source data Figure EV4 A.xlsx
- __MACOSX/Figure EV4/EV4A/._Source data Figure EV4 A.xlsx
- Figure EV4/EV4D/Source data Figure EV4 D.xlsx
- __MACOSX/Figure EV4/EV4D/._Source data Figure EV4 D.xlsx
- Figure EV4/EV4C/Source data Figure EV4 C.xlsx
- __MACOSX/Figure EV4/EV4C/._Source data Figure EV4 C.xlsx
- Figure EV4/EV4B/Source data Figure EV4 B.xlsx
- __MACOSX/Figure EV4/EV4B/._Source data Figure EV4 B.xlsx
- Figure EV4/EV4E/Source data Figure EV4 E.xlsx
- __MACOSX/Figure EV4/EV4E/._Source data Figure EV4 E.xlsx
