# Supplementary material for: Complete attenuation of Plasmodium falciparum sporozoites by atovaquone–proguanil
Source: EMBO Mol Med. 2025 Sep 29;17(11):2875–900. doi: 10.1038/s44321-025-00301-8 (PMC12602697; doi:10.1038/s44321-025-00301-8)
Supplement: Supplementary file 10 — Figure EV4 Source Data [file 44321_2025_301_MOESM10_ESM.zip › Figure EV4/EV4A/Source data Figure EV4 A.xlsx]

## Sheet: Figure EV 4 A
control	atovaquone 3x	atovaquone-proguanil 2x
4492800	6393600	5568000
3894560	7568400	6338200
5066000	5660000	5611440
5357200	4755240	7010520
3543840	6623400	6773440
4881280	5269000	5862400
4451200	6831360	6606200
3913840	7975440	5660880
4601120	5014760	6915600
5192000	5107480	7092680
3499680	6543600	5811200
4597240	5148000	6566000
4877600	6681600	6204720
4019880	8547840	7213920
4803760	5750560	7370280
4849800	4465160
3389280	7102200
4828680	6050000
