# Supplementary material for: Complete attenuation of Plasmodium falciparum sporozoites by atovaquone–proguanil
Source: EMBO Mol Med. 2025 Sep 29;17(11):2875–900. doi: 10.1038/s44321-025-00301-8 (PMC12602697; doi:10.1038/s44321-025-00301-8)
Supplement: Supplementary file 10 — Figure EV4 Source Data [file 44321_2025_301_MOESM10_ESM.zip › Figure EV4/EV4D/Source data Figure EV4 D.xlsx]

## Sheet: Figure EV 4 D
control	atovaquone 3x	atovaquone-proguanil 2x
0.00628	0.19	0.084
0.026	0.44	0.32
0.026	0.45	0.14
0.00864	0.17	0.18
0.028	0.24	0.12
0.027
