# Supplementary material for: Complete attenuation of Plasmodium falciparum sporozoites by atovaquone–proguanil
Source: EMBO Mol Med. 2025 Sep 29;17(11):2875–900. doi: 10.1038/s44321-025-00301-8 (PMC12602697; doi:10.1038/s44321-025-00301-8)
Supplement: Supplementary file 10 — Figure EV4 Source Data [file 44321_2025_301_MOESM10_ESM.zip › Figure EV4/EV4C/Source data Figure EV4 C.xlsx]

## Sheet: Figure EV 4 C
control	atovaquone 3x	atovaquone-proguanil 2x
492	12685	7048
2315	38667	22788
2445	35083	12709
585	12071	16500
2393	18868	9433
2260
