# Supplementary material for: Complete attenuation of Plasmodium falciparum sporozoites by atovaquone–proguanil
Source: EMBO Mol Med. 2025 Sep 29;17(11):2875–900. doi: 10.1038/s44321-025-00301-8 (PMC12602697; doi:10.1038/s44321-025-00301-8)
Supplement: Supplementary file 10 — Figure EV4 Source Data [file 44321_2025_301_MOESM10_ESM.zip › Figure EV4/EV4B/Source data Figure EV4 B.xlsx]

## Sheet: Figure EV4 B
control	atovaquone 3x	atovaquone-proguanil 2x
580	26720	15396
1009	41185	14641
0	50331	20225
608	12285	23659
1207	21689	8835
1791	17998
