# Supplementary material for: Complete attenuation of Plasmodium falciparum sporozoites by atovaquone–proguanil
Source: EMBO Mol Med. 2025 Sep 29;17(11):2875–900. doi: 10.1038/s44321-025-00301-8 (PMC12602697; doi:10.1038/s44321-025-00301-8)
Supplement: Supplementary file 10 — Figure EV4 Source Data [file 44321_2025_301_MOESM10_ESM.zip › Figure EV4/EV4E/Source data Figure EV4 E.xlsx]

## Sheet: Figure EV 4 E
control	atovaquone 3x	atovaquone-proguanil 2x
0.00684	0.043	0
0.014	0.00764	0.074
0.021	0.016	0
0.011	0.00874	0.00791
0	0.026	0.00949
0.036	0.00939
