# Supplementary material for: Complete attenuation of Plasmodium falciparum sporozoites by atovaquone–proguanil
Source: EMBO Mol Med. 2025 Sep 29;17(11):2875–900. doi: 10.1038/s44321-025-00301-8 (PMC12602697; doi:10.1038/s44321-025-00301-8)
Supplement: Supplementary file 11 — Figure EV5 Source Data [file 44321_2025_301_MOESM11_ESM.zip]

Archive with 4 entries (3 files):
- Figure EV5/
- __MACOSX/._Figure EV5
- Figure EV5/Source Data Figure EV5.xlsx
- __MACOSX/Figure EV5/._Source Data Figure EV5.xlsx
