# Supplementary material for: Complete attenuation of Plasmodium falciparum sporozoites by atovaquone–proguanil
Source: EMBO Mol Med. 2025 Sep 29;17(11):2875–900. doi: 10.1038/s44321-025-00301-8 (PMC12602697; doi:10.1038/s44321-025-00301-8)
Supplement: Supplementary file 11 — Figure EV5 Source Data [file 44321_2025_301_MOESM11_ESM.zip › Figure EV5/Source Data Figure EV5.xlsx]

## Sheet: Figure EV5
anti-MSP5 IgM
		MALACHITE			TüCHMI
		Placebo	5.12 x 104 PfSPZ	1.5 x 105 PfSPZ	Placebo	5.12 x 104 PfSPZ
	Unprotected	1.26458	0.961647	0.779171	3.0335
	Unprotected	0.865051	1.6962	3.44666	1.418
	Unprotected	1.2913	1.25122	1.98749	2.8527
	Unprotected	1.18545	1.86332	1.75343	5.4754
	Unprotected	2.22595	2.64402	1.59065
	Unprotected	2.01494	2.67505	1.64473
	Unprotected	1.15621		0.927879
	Unprotected	2.38043		2.31846
	Unprotected	1.28125
	Unprotected
	Protected		1.16541	3.08692		2.55453
	Protected		1.84914	1.02842		2.49904
	Protected					3.12702
	Protected					0.691743
	Protected					1.34094
	Protected					2.1213
	Protected					4.50417
	Protected					35.3036
	Protected					4.68734
